# Supplementary material for: Spatial distribution and insecticide resistance profile of Aedes aegypti and Aedes albopictus in Douala, the most important city of Cameroon
Source: PLoS One. 2022 Dec 13;17(12):e0278779. doi: 10.1371/journal.pone.0278779 (PMC9746985; doi:10.1371/journal.pone.0278779)
Supplement: S1 Table — (XLSX) [file pone.0278779.s004.xlsx]

## Sheet: Logbessou Douala
1) Input raw Ct values from the real-time PCR machine
RAW Ct (SAMPLES)	Aaeg60sL8	RPS3	Cyp9M6F88-R89	Cyp9J28a	Cyp9J10	Cyp9J32
BENIN 4	18.94	19.59	29.24	27.86	25.53	26.8
BENIN 4	18.69	19.74	29.38	28.47	25.79	26.73
BENIN 4	18.64	19.36	29.2	28.36	26.1	26.7
BENIN 5	19.77	21.18	30.64	25.77	26.87	29.01
BENIN 5	20.24	21.08	31.12	25.7	27.06	26.53
BENIN 5	21.85	21.99	30.97	25.83	27.34	26.4
BENIN 6	19.83	20.93	29.88	24.56	25.44	25.52
BENIN 6	19.79	20.67	30.11	24.82	25.45	25.25
BENIN 6	19.6	20.97	29.89	24.69	26.1	25.66
Logbessou deltamethrin 1	22.12	22.9	30.74	27.87	27.11	28.63
Logbessou deltamethrin 1	21.14	22.97	29.96	27.5	26.77	28.28
Logbessou deltamethrin 1	21.52	23.13	30.34	27.9	26.65	28.24
Logbessou deltamethrin 2	22.39	24.17	30.28	29.07	27.49	29.34
Logbessou deltamethrin 2	22.02	24.07	30.72	28.66	27.21	28.98
Logbessou deltamethrin 2	22.46	23.72	30.75	28.56	27.57	29.4
Logbessou deltamethrin 3	21.88	23.21	29.83	27	26.46	27.37
Logbessou deltamethrin 3	21.6	23.15	29.3	27	27.05	27.48
Logbessou deltamethrin 3	21.49	22.7	29.43	26.78	26.48	27.27
Logbessou control 1	17.49	19.34	28.38	27.17	23.67	25.8
Logbessou control 1	17.32	19.45	27.63	27.5	23.58	25.19
Logbessou control 1	17.38	19.24	27.44	27.51	23.22	25.23
Logbessou control 2	18.41	19.53	26.61	27.06	24.47	25.76
Logbessou control 2	18.75	19.72	27.03	27.59	24.16	25.6
Logbessou control 2	18.57	20.06	27.08	27.3	24.34	25.89
Logbessou control 3	18.64	20.67	29.48	28.69	24.99	26.57
Logbessou control 3	18.81	20.62	29.51	34.87	24.71	26.74
Logbessou control 3	19.1	20.57	29.1	28.22	24.93	26.84
2) Input PCR Efficiencies from Standard Curves
Aaeg60sL8	RPS3	Cyp9M6F88-R89	Cyp9J28a	Cyp9J10	Cyp9J32
1.088	1.017	0.827	0.935	0.972	1.011

## Sheet: Brazzaville Douala
1) Input raw Ct values from the real-time PCR machine
RAW Ct (SAMPLES)	Aaeg60sL8	RPS3	Cyp9M6F88-R89	Cyp9J28a	Cyp9J10	Cyp9J32
BENIN 4	18.94	19.59	29.24	27.86	25.53	26.8
BENIN 4	18.69	19.74	29.38	28.47	25.79	26.73
BENIN 4	18.64	19.36	29.2	28.36	26.1	26.7
BENIN 5	19.77	21.18	30.64	25.77	26.87	29.01
BENIN 5	20.24	21.08	31.12	25.7	27.06	26.53
BENIN 5	21.85	21.99	30.97	25.83	27.34	26.4
BENIN 6	19.83	20.93	29.88	24.56	25.44	25.52
BENIN 6	19.79	20.67	30.11	24.82	25.45	25.25
BENIN 6	19.6	20.97	29.89	24.69	26.1	25.66
Brazzaville permethrin 1	21.19	21.65	29.83	29.88	26.83	30.22
Brazzaville permethrin 1	20.98	21.72	29.61	30.29	27.13	29.8
Brazzaville permethrin 1	21.08	21.44	29.53	29.98	27.01	29.52
Brazzaville permethrin 2	20.01	21.53	28.96	28.13	26.32	28.98
Brazzaville permethrin 2	20.47	29.26	28.78	27.99	26.07	28.58
Brazzaville permethrin 2	19.51	20.97	28.45	27.88	26.09	28.18
Brazzaville permethrin 3	20	20.77	29.56	28.72	25.6	28.58
Brazzaville permethrin 3	19.68	20.63	29.12	28.43	25.67	28.33
Brazzaville permethrin 3	19.61	20.68	29.22	28.73	25.25	28.67
Brazzaville control 1	24.67	24.75	33.37	32.99	31.51	34.69
Brazzaville control 1	24.63	24.66	33.98	33.8	31.47	33.67
Brazzaville control 1	24.06	24.62	33.66	32.58	31.17	34.24
Brazzaville control 2	25.54	26.64	33.43	33.67	31.69	35.75
Brazzaville control 2	25.49	26.43	33.05	31.58	30.54	35.1
Brazzaville control 2	25.32	26.28	32.62	31.53	31.23	34.45
Brazzaville control 3	25.33	27.08	34.69	35.32	31.57	36.01
Brazzaville control 3	24.87	25.87	35.75	32.29	31.58	35.59
Brazzaville control 3	25.1	26.68	35.21	32.4	31.32	34.79
2) Input PCR Efficiencies from Standard Curves
Aaeg60sL8	RPS3	Cyp9M6F88-R89	Cyp9J28a	Cyp9J10	Cyp9J32
1.088	1.017	0.827	0.935	0.972	1.011

## Sheet: A. aegypti
Location	Gene	Comparison	Fold-change	Error	P value
Logbessou	Cyp9J10	Susceptible vs Exposed	3.16749	0.400131	0.001349
		Susceptible vs Non exposed	1.6922	0.0613043	0.027457
		Exposed vs Non exposed			0.001016
	Cyp9M6F88/87	Susceptible vs Exposed	5.48897	1.63751	0.003003
		Susceptible vs Non exposed	1.8217	1.37163	0.155689
		Exposed vs Non exposed			0.014088
	Cyp9J32	Susceptible vs Exposed	1.12036	0.575036	0.405833
		Susceptible vs Non exposed	0.463044	0.0815743	0.111829
		Exposed vs Non exposed			0.045398
	Cyp9J28a	Susceptible vs Exposed	1.11253	0.469417	0.421075
		Susceptible vs Non exposed	0.0968691	0.0313172	0.064348
		Exposed vs Non exposed			0.006678
	Cyp9J10	Susceptible vs Exposed	1.39169	0.16176	0.109426
		Susceptible vs Non exposed	1.41477	0.77841	0.214771
		Exposed vs Non exposed			0.478671
Brazzaville	Cyp9M6F88/87	Susceptible vs Exposed	2.54602	0.906585	0.015861
		Susceptible vs Non exposed	5.27967	5.10498	0.088028
		Exposed vs Non exposed			0.179907
	Cyp9J32	Susceptible vs Exposed	0.17742	0.0370937	0.04557
		Susceptible vs Non exposed	0.0844474	0.0190825	0.034567
		Exposed vs Non exposed			O.005992
	Cyp9J28a	Susceptible vs Exposed	0.147531	0.0794653	0.073323
		Susceptible vs Non exposed	0.351643	0.286666	0.130051
		Exposed vs Non exposed			0.124938

## Sheet: Deido Permethrin Douala
1) Input raw Ct values from the real-time PCR machine
RAW Ct (SAMPLES)	qTubulin	RSP7	CYP6P12
VCRU 1	22.84	17.78	26.6
VCRU 1	23.2	17.83	26.11
VCRU 1	23.18	18.04	26.3
VCRU 2	21.7	17.1	26.71
VCRU 2	21.71	17.53	26.32
VCRU 2	22.2	16.78	26.79
VCRU 3	22.77	17.17	24.53
VCRU 3	22.72	17.24	24.38
VCRU 3	22.78	17.59	24.37
Deido permethrin 1	21.36	17.08	21.85
Deido permethrin 1	21.64	16.31	21.71
Deido permethrin 1	21.35	15.62	21.4
Deido permethrin 2	22.03	16.18	22.3
Deido permethrin 2	21.93	16.04	21.82
Deido permethrin 2	21.58	15.78	21.53
Deido permethrin 3	22.05	15.89	21.9
Deido permethrin 3	21.91	15.75	21.71
Deido permethrin 3	21.63	15.68	21.61
Deido control 1	24.67	22.31	25.21
Deido control 1	24.34	20.14	25.02
Deido control 1	25.31	19.91	24.79
Deido control 2	24.3	20.12	25.61
Deido control 2	23.82	18.36	25.24
Deido control 2	23.85	18.34	25.11
Deido control 3	27.21	20.74	26.81
Deido control 3	26.6	20.6	26.67
Deido control 3	26.3	20.17	26.49
2) Input PCR Efficiencies from Standard Curves
qTubulin	RSP7	CYP6P12
1.071	1.054	0.934

## Sheet: Deido deltamethrin Douala
1) Input raw Ct values from the real-time PCR machine
RAW Ct (SAMPLES)	qTubulin	RSP7	CYP6P12
VCRU 1	22.84	17.78	26.6
VCRU 1	23.2	17.83	26.11
VCRU 1	23.18	18.04	26.3
VCRU 2	21.7	17.1	26.71
VCRU 2	21.71	17.53	26.32
VCRU 2	22.2	16.78	26.79
VCRU 3	22.77	17.17	24.53
VCRU 3	22.72	17.24	24.38
VCRU 3	22.78	17.59	24.37
Deido deltamethrin 1	22.49	17.13	24.14
Deido deltamethrin 1	23.35	17.03	24.17
Deido deltamethrin 1	23.72	17.01	24.25
Deido deltamethrin 2	21.93	16.89	25.24
Deido deltamethrin 2	22.27	16.99	24.83
Deido deltamethrin 2	22.13	16.85	24.89
Deido deltamethrin 3	21.39	16.18	21.92
Deido deltamethrin 3	21.15	16.1	21.77
Deido deltamethrin 3	21.86	16.21	22.32
Deido control 1	24.67	22.31	25.21
Deido control 1	24.34	20.14	25.02
Deido control 1	25.31	19.91	24.79
Deido control 2	24.3	20.12	25.61
Deido control 2	23.82	18.36	25.24
Deido control 2	23.85	18.34	25.11
Deido control 3	27.21	20.74	26.81
Deido control 3	26.6	20.6	26.67
Deido control 3	26.3	20.17	26.49
2) Input PCR Efficiencies from Standard Curves
qTubulin	RSP7	CYP6P12
1.071	1.054	0.934

## Sheet: Yassa deltamethrin Douala
1) Input raw Ct values from the real-time PCR machine
RAW Ct (SAMPLES)	qTubulin	RSP7	CYP6P12
VCRU 1	22.84	17.78	26.6
VCRU 1	23.2	17.83	26.11
VCRU 1	23.18	18.04	26.3
VCRU 2	21.7	17.1	26.71
VCRU 2	21.71	17.53	26.32
VCRU 2	22.2	16.78	26.79
VCRU 3	22.77	17.17	24.53
VCRU 3	22.72	17.24	24.38
VCRU 3	22.78	17.59	24.37
Yassa deltamethrin 1	25.58	20.21	34.28
Yassa deltamethrin 1	25.61	20.05	34.28
Yassa deltamethrin 1	24.89	20.07	34.28
Yassa deltamethrin 2	22.89	17.29	34.28
Yassa deltamethrin 2	22.64	16.94	34.28
Yassa deltamethrin 2	22.6	16.94	34.28
Yassa deltamethrin 3	24.37	18.81	34.28
Yassa deltamethrin 3	24.09	19.09	34.28
Yassa deltamethrin 3	23.89	18.57	34.28
Yassa control 1	22.53	16.86	25.9
Yassa control 1	21.79	17.05	25.95
Yassa control 1	21.78	16.9	26.94
Yassa control 2	24.43	17.59	27.2
Yassa control 2	24.01	17.74	27.28
Yassa control 2	23.7	17.29	27.07
Yassa control 3	23.53	17.26	24.95
Yassa control 3	23.37	16.92	24.95
Yassa control 3	23.38	17.22	24.65
2) Input PCR Efficiencies from Standard Curves
qTubulin	RSP7	CYP6P12
1.071	1.054	0.934

## Sheet: A. albopictus
Location	Comparison	Fold change	Error	P value
Deido Permethrin	Susceptible vs Exposed	5.53536	0.726115	0.00108
	Susceptible vs Non exposed	5.69389	4.31341	0.023723
	Exposed vs Non exposed			0.463298
Deido deltamethrin	Susceptible vs Exposed	2.66891	1.80164	0.095295
	Susceptible vs Non exposed	5.69389	4.31341	0.023723
	Exposed vs Non exposed			0.08613
Yassa deltamethrin	Susceptible vs Exposed	0.0104689	0.0100621	0.0674155
	Susceptible vs Non exposed	1.21986	1.31167	0.403849
	Exposed vs Non exposed			0.0658755
